# Supplementary material for: Experimental Toxoplasmosis in Rats Induced Orally with Eleven Strains of Toxoplasma gondii of Seven Genotypes: Tissue Tropism, Tissue Cyst Size, Neural Lesions, Tissue Cyst Rupture without Reactivation, and Ocular Lesions
Source: PLoS One. 2016 May 26;11(5):e0156255. doi: 10.1371/journal.pone.0156255 (PMC4882154; doi:10.1371/journal.pone.0156255)
Supplement: S2 Table — (XLSX) [file pone.0156255.s004.xlsx]

## Sheet: cyst.number
			1	2	3	4	5	6	7	8	9	10	11	13
All numbers	Slide code	T. gondi strain	Unknown/other	Cerebellum	Hippocampus	Frontal cortex	Colliculus (superior)	Colliculus (inferior)	Olfactory	Rhombencephalon	Mesencephalon	Thalamus	Hypothalamus/ amygdala	Subpallidum (Septum/caudate putamen/fornix)	Total		Subpallidum+ Corpus callosum	Superior+inferior
1	184556	11-CT-1	0	2	0	3	0	0	2	1	1	2	1	1	13		1	0
2	184565	11-CT-1	0	4	0	14	0	0	5	18	1	1	2	0	45		0	0
3	184577	11-CT-1	0	3	1	3	0	0	1	1	0	0	0	2	11		2	0
4	184588	11-CT-1	0	1	1	1	0	0	1	1	0	1	0	1	7		1	0
5	184599	11-CT-1	0	2	1	2	0	0	2	0	0	1	0	0	8		0	0
6	184607	11-CT-1	0	3	0	2	0	0	3	3	0	0	1	0	12		0	0
7	184628	11-CT-1	0	7	0	5	1	0	3	3	1	1	1	1	23		1	1
8	184651	11-CT-1	0	8	1	3	1	1	5	3	1	3	1	1	28		1	2
9	184655	3-Me-49	0	11	3	8	1	1	8	5	1	7	1	4	50		4	2
10	184661	3-Me-49	0	2	1	3	0	0	2	2	0	2	1	1	14		1	0
11	184669	2-TgCatCO1	0	1	1	1	0	0	1	1	0	1	1	1	8		1	0
12	184685	3-Me-49	0	4	0	3	1	0	3	5	2	4	0	1	23		1	1
13	184695	3-Me-49	0	6	1	7	3	0	4	8	2	7	1	2	41		2	3
14	184698	3-Me-49	0	5	1	7	0	0	0	2	0	4	0	2	21		2	0
15	184702	3-Me-49	0	4	0	2	0	0	1	1	0	1	1	1	11		1	0
16	184705	GT-1	0	12	2	8	1	0	6	5	2	4	2	1	43		1	1
17	184707	GT-1	0	9	4	12	4	1	8	5	4	6	2	4	59		4	5
18	184710	GT-1	0	2	1	3	0	1	1	3	0	1	0	0	12		0	1
19	184712	GT-1	0	4	1	3	0	0	0	3	1	0	1	2	15		2	0
20	184714	GT-1	0	12	3	9	0	1	1	8	5	1	3	5	48		5	1
21	184717	GT-1	0	3	1	5	0	0	0	2	3	0	1	1	16		1	0
22	184719	GT-1	0	1	0	1	0	0	1	2	0	1	0	0	6		0	0
23	184722	GT-1	0	1	0	1	0	0	1	2	0	2	0	0	7		0	0
24	184724	GT-1	0	2	0	3	1	0	0	4	1	2	1	2	16		2	1
25	184728	GT-1	0	5	0	9	1	1	0	5	0	2	1	5	29		5	2
26	184730	GT-1	0	4	1	10	1	1	0	5	1	3	0	3	29		3	2
27	184732	2-TgCatCO1	0	7	1	8	0	1	1	5	2	3	0	2	30		2	1
28	184734	2-TgCatCO1	0	6	1	4	1	0	2	1	1	2	1	0	19		0	1
29	184736	2-TgCatCO1	1	6	2	7	2	0	2	5	1	5	3	3	37		3	2
30	184737	2-TgCatCO1	0	14	3	14	3	0	3	11	1	12	4	5	70		5	3
31	184738	2-TgCatCO1	1	8	2	9	1	1	5	5	1	12	3	3	51		3	2
32	184739	2-TgCatCO1	0	8	0	5	0	0	0	5	0	1	1	1	21		1	0
33	183740	2-TgCatCO1	0	9	0	13	0	0	1	3	1	3	1	0	31		0	0
34	184741	2-TgCatCO1	0	2	0	7	0	0	1	1	0	1	1	0	13		0	0
35	184742	2-TgCatCO1	0	2	1	1	0	0	0	0	0	0	0	0	4		0	0
36	184743	2-TgCatCO1	0	2	0	3	0	0	2	4	2	3	0	2	18		2	0
37	184744	10-TgCTPr-C3	0	6	1	9	2	1	4	10	3	11	2	6	55		6	3
38	184745	10-TgCTPr-C3	0	7	0	13	4	1	8	4	4	7	3	2	53		2	5
39	184746	10-TgCTPr-C3	0	6	0	11	2	1	10	5	2	3	1	1	42		1	3
40	184747	10-TgCTPr-C3	0	1	0	3	1	0	1	2	0	1	0	1	10		1	1
41	184748	10-TgCTPr-C3	0	3	0	8	2	0	2	6	1	4	0	3	29		3	2
42	184749	10-TgCTPr-C3	0	1	0	4	3	0	5	4	1	5	0	2	25		2	3
43	184750	10-TgCTPr-C3	4	16	2	13	5	2	12	10	6	19	2	7	98		7	7
44	184751	10-TgCTPr-C3	0	9	1	21	2	1	5	4	2	3	1	5	54		5	3
45	184752	10-TgCTPr-C3	0	5	2	23	0	2	2	7	3	3	2	6	55		6	2
46	184753	8-TgPigUS15	0	1	0	0	0	0	0	0	0	0	0	0	1		0	0
47	184754	8-TgPigUS15	0	0	0	0	0	0	0	0	0	0	0	0	0		0	0
48	184755	8-TgPigUS15	0	0	0	0	0	0	0	0	0	0	0	0	0		0	0
49	184762	8-TgPigUS15	0	0	0	0	0	0	0	0	0	0	0	0	0		0	0
50	184764	8-TgPigUS15	0	0	0	0	0	0	0	0	0	0	0	0	0		0	0
51	184765	8-TgPigUS15	0	0	0	0	0	0	0	0	0	0	0	0	0		0	0
52	184767	8-TgPigUS15	0	0	0	1	0	0	1	0	0	0	0	0	2		0	0
53	184769	8-TgPigUS15	0	0	0	1	0	0	0	0	0	0	0	0	1		0	0
54	184770	8-TgPigUS15	0	0	0	0	0	0	0	0	0	0	0	0	0		0	0
55	184771	8-TgPigUS15	0	0	0	1	0	0	0	1	0	1	0	0	3		0	0
56	184772	9-TgRabbitBr1	0	1	0	1	1	0	0	2	2	1	1	1	10		1	1
57	184775	9-TgRabbitBr1	0	2	0	4	2	0	0	2	2	0	0	1	13		1	2
58	184802	9-TgRabbitBr1	0	4	1	13	1	0	0	2	1	1	0	0	23		0	1
59	184807	9-TgRabbitBr1	0	1	1	2	0	0	1	2	1	1	1	0	10		0	0
60	184822	9-TgRabbitBr1	0	2	0	3	1	0	2	4	1	2	0	0	15		0	1
61	184830	9-TgRabbitBr1	0	1	0	4	0	0	1	4	1	2	0	0	13		0	0
62	184831	9-TgRabbitBr1	0	2	1	8	0	0	2	5	2	4	0	1	25		1	0
63	184832	9-TgRabbitBr1	0	1	0	3	0	1	2	2	0	1	1	0	11		0	1
64	184833	9-TgRabbitBr1	0	2	1	8	1	3	4	5	1	4	0	0	29		0	4
65	184834	9-TgRabbitBr1	0	3	0	3	0	0	2	2	0	1	0	0	11		0	0
66	184835	6-TgGoatUS4	0	2	0	5	0	1	1	1	0	2	0	1	13		1	1
67	184836	6-TgGoatUS4	0	3	1	5	1	0	2	3	0	1	0	0	16		0	1
68	184837	6-TgGoatUS4	1	12	1	10	0	1	6	11	2	4	1	1	50		1	1
69	184838	6-TgGoatUS4	0	18	1	8	2	1	12	16	7	6	3	3	77		3	3
70	184839	6-TgGoatUS4	0	18	2	13	3	1	7	13	2	6	4	3	72		3	4
71	184840	6-TgGoatUS4	0	7	4	8	1	1	7	9	3	3	2	3	48		3	2
72	184841	6-TgGoatUS4	0	1	0	5	1	0	0	1	1	1	0	0	10		0	1
73	184842	6-TgGoatUS4	0	1	0	3	0	0	0	2	0	1	0	0	7		0	0
74	184843	6-TgGoatUS4	0	2	0	4	0	0	1	1	0	1	0	1	10		1	0
75	184844	4-TgNmBr1	0	5	0	16	0	1	1	2	1	4	0	2	32		2	1
76	184845	4-TgNmBr1	0	0	1	9	0	0	1	0	0	1	0	2	14		2	0
77	184846	4-TgNmBr1	0	2	1	26	0	0	4	3	0	0	0	0	36		0	0
78	184847	4-TgNmBr1	0	1	0	4	0	0	0	0	0	1	0	0	6		0	0
79	184849	4-TgNmBr1	0	0	0	2	3	0	0	0	1	2	1	0	9		0	3
80	184850	4-TgNmBr1	0	3	0	0	2	1	0	0	0	0	2	0	8		0	3
81	184851	4-TgNmBr1	0	2	0	1	0	0	0	4	1	0	1	2	11		2	0
82	184852	4-TgNmBr1	0	6	0	8	3	0	5	10	3	11	2	0	48		0	3
83	184853	7-TgBbUS1	0	20	1	5	1	0	2	19	8	5	0	0	61		0	1
84	184854	7-TgBbUS1	0	3	1	10	3	1	0	5	5	6	1	1	36		1	4
85	184855	7-TgBbUS1	3	12	0	0	0	0	0	2	1	4	0	1	23		1	0
86	184856	7-TgBbUS1	0	8	1	0	2	0	10	16	5	3	7	1	53		1	2
87	184857	7-TgBbUS1	2	3	1	5	0	1	1	2	1	1	2	0	19		0	1
88	184858	7-TgBbUS1	0	1	0	0	0	1	0	0	0	3	0	0	5		0	1
89	184859	7-TgBbUS1	0	2	1	2	0	0	0	2	0	1	1	0	9		0	0
90	184860	7-TgBbUS1	0	3	2	10	1	2	0	3	1	5	3	4	34		4	3
91	184861	7-TgBbUS1	0	2	0	2	0	0	0	4	0	0	0	0	8		0	0
92	184862	7-TgBbUS1	0	2	0	0	0	0	0	0	0	0	0	0	2		0	0
93	184863	5-VEG	0	1	1	13	2	0	5	8	4	6	0	6	46		6	2
94	194864	5-VEG	0	4	7	12	2	0	4	7	5	10	2	1	54		1	2
95	184865	5-VEG	8	3	4	5	0	2	2	3	0	3	0	0	30		0	2
96	184866	5-VEG	0	7	0	4	0	1	4	1	0	1	4	2	24		2	1
97	184867	5-VEG	0	4	0	3	0	2	5	2	7	11	0	5	39		5	2
98	184868	5-VEG	0	6	0	11	0	0	0	3	0	0	1	0	21		0	0
99	184869	5-VEG	0	1	3	12	0	0	0	3	3	6	2	7	37		7	0
100	184871	5-VEG	12	8	0	3	0	0	0	0	0	1	0	0	24		0	0
101	184872	5-VEG	11	7	0	8	0	0	0	2	1	6	1	2	38		2	0
102	184936	3-Me-49	0	0	0	4	0	0	0	1	1	2	0	0	8		0	0
103	185011	11-CT-1	0	0	0	0	0	0	0	0	0	2	0	0	2		0	0
104	185016	GT-1	0	2	0	0	0	0	1	1	1	4	0	0	9		0	0
105	185025	3-Me-49	0	6	1	3	1	1	0	5	3	6	4	3	33		3	2
106	185031	9-TgRabbitBr1	0	4	0	0	0	0	2	5	2	5	0	2	20		2	0
107	185103	5-VEG	6	8	0	1	0	0	0	0	1	1	7	1	25		1	0
108
109	Total		49	456	78	596	77	39	223	391	138	309	101	147	2604	0	147	116
	184848	4-TgNmBr1	No Cyst found
	185037	3-Me-49	No Cyst found
